# Supplementary material for: Encapsulation Efficiency and Functional Stability of Cinnamon Essential Oil in Modified β-cyclodextrins: In Vitro and In Silico Evidence
Source: Foods. 2022 Dec 22;12(1):45. doi: 10.3390/foods12010045 (PMC9818807; doi:10.3390/foods12010045)
Supplement: Supplementary file 1 [file foods-12-00045-s001.zip]

Archive with 1 entries (1 files):
- foods-2030792-supplementary.pdf
